# Supplementary material for: Integrating MRI habitat heterogeneity and peritumoral radiomics into a nomogram for optimized risk stratification in locally advanced rectal cancer: a multicenter study
Source: Front Oncol. 2026 Apr 21;16:1739343. doi: 10.3389/fonc.2026.1739343 (PMC13138983; doi:10.3389/fonc.2026.1739343)
Supplement: Supplementary file 1 [file DataSheet1.csv]

ID	-0_x	Clinic	-0_y	PERI3mm	0	Habitat	label	sex	age	depth	mrN
1	0.911759139	0.088240861	0.855896509	0.144103491	0.47309044	0.52690956	0	1	74	0	0
2	0.786215409	0.213784591	0.574939886	0.425060114	0.935052665	0.064947335	0	1	53	0	1
3	0.766910878	0.233089122	0.390617737	0.609382263	0.00411572	0.99588428	1	1	60	5	0
4	0.837389588	0.162610412	0.471635006	0.528364994	0.60590672	0.39409328	0	0	65	0	0
5	0.84648069	0.15351931	0.98714195	0.01285805	0.925711215	0.074288785	0	0	73	0	0
6	0.895425699	0.104574301	0.763558845	0.236441155	0.986862847	0.013137153	0	1	52	0	0
7	0.81918205	0.18081795	0.683880965	0.316119035	0.685896381	0.314103619	0	0	50	0	0
8	0.909675763	0.090324237	0.916420006	0.083579994	0.968434726	0.031565274	0	1	71	0	0
9	0.733396734	0.266603266	0.711763399	0.288236601	0.815522192	0.184477808	0	1	67	2	1
10	0.796671064	0.203328936	0.382996703	0.617003297	0.765020665	0.234979335	0	0	33	0	0
11	0.902408012	0.097591988	0.948293125	0.051706875	0.965672017	0.034327983	0	1	61	0	0
12	0.845972435	0.154027565	0.969654435	0.030345565	0.929502261	0.070497739	0	1	72	3	0
13	0.869865514	0.130134486	0.956837674	0.043162326	0.991373926	0.008626074	0	1	71	2	0
14	0.84312127	0.15687873	0.997326576	0.002673424	0.979087331	0.020912669	0	0	70	0	0
15	0.853022657	0.146977343	0.562655545	0.437344455	0.496640332	0.503359668	1	0	79	0	0
16	0.555181776	0.444818224	0.733813871	0.266186129	0.899282813	0.100717187	0	0	71	3	1
17	0.903902098	0.096097902	0.875349617	0.124650383	0.98427702	0.01572298	0	1	63	0	0
18	0.851455254	0.148544746	0.90647747	0.09352253	0.799280759	0.200719241	0	1	77	3	0
19	0.735063409	0.264936591	0.342033538	0.657966462	0.903024191	0.096975809	0	1	68	2	1
20	0.899357586	0.100642414	0.994071309	0.005928691	0.947380447	0.052619553	0	1	57	0	0
21	0.247094804	0.752905196	0.850259752	0.149740248	0.723429941	0.276570059	0	1	86	9	2
22	0.845968472	0.154031528	0.817689933	0.182310067	0.86105686	0.13894314	0	1	48	2	0
23	0.763898968	0.236101032	0.974397491	0.025602509	0.954887132	0.045112868	0	1	62	1	1
24	0.905375708	0.094624292	0.636281547	0.363718453	0.601700586	0.398299414	0	1	65	0	0
25	0.809607321	0.190392679	0.510314882	0.489685118	0.107501525	0.892498475	1	1	70	0	1
26	0.765430485	0.234569515	0.156521886	0.843478114	0.556653313	0.443346687	1	1	39	0	1
27	0.912443896	0.087556104	0.929695175	0.070304825	0.9782383	0.0217617	0	1	75	0	0
28	0.905375708	0.094624292	0.949737902	0.050262098	0.917266445	0.082733555	0	1	65	0	0
29	0.037356732	0.962643268	0.624580255	0.375419745	0.62134576	0.37865424	1	1	52	18	2
30	0.903157627	0.096842373	0.983901277	0.016098723	0.94006007	0.05993993	0	1	62	0	0
31	0.835050107	0.164949893	0.95847579	0.04152421	0.697383259	0.302616741	0	0	63	0	0
32	0.856772216	0.143227784	0.895516995	0.104483005	0.796947796	0.203052204	0	1	58	2	0
33	0.853602853	0.146397147	0.378314383	0.621685617	0.113227997	0.886772003	1	1	79	3	0
34	0.674833691	0.325166309	0.304101749	0.695898251	0.98822835	0.01177165	0	1	82	4	1
35	0.897014481	0.102985519	0.930564802	0.069435198	0.492871514	0.507128486	0	1	54	0	0
36	0.734099572	0.265900428	0.407271065	0.592728935	0.588573765	0.411426235	1	0	64	3	0
37	0.215916358	0.784083642	0.798001791	0.201998209	0.51730515	0.48269485	1	0	66	6	2
38	0.892183103	0.107816897	0.899318987	0.100681013	0.903862708	0.096137292	0	1	48	0	0
39	0.135488634	0.864511366	0.368848866	0.631151134	0.458887097	0.541112903	1	0	48	8	2
40	0.891358757	0.108641243	0.918930588	0.081069412	0.961596581	0.038403419	0	1	47	0	0
41	0.884565925	0.115434075	0.159596231	0.840403769	0.725198947	0.274801053	0	1	63	1	0
42	0.892183103	0.107816897	0.936229289	0.063770711	0.991207824	0.008792176	0	1	48	0	0
43	0.199809951	0.800190049	0.414254902	0.585745098	0.218813749	0.781186251	1	1	54	9	2
44	0.812226514	0.187773486	0.751474225	0.248525775	0.978684994	0.021315006	0	1	72	0	1
45	0.812226514	0.187773486	0.43143176	0.56856824	0.304050262	0.695949738	1	1	72	0	1
46	0.545837892	0.454162108	0.543246566	0.456753434	0.557906692	0.442093308	1	1	70	2	2
47	0.389809485	0.610190515	0.355782924	0.644217076	0.357264347	0.642735653	0	1	44	4	2
48	0.881028146	0.118971854	0.871561093	0.128438907	0.330993156	0.669006844	1	1	35	0	0
49	0.247089146	0.752910854	0.324917817	0.675082183	0.566971733	0.433028267	0	1	62	8	2
50	0.133503717	0.866496283	0.602179221	0.397820779	0.378182801	0.621817199	1	0	70	9	2
51	0.787595939	0.212404061	0.885343648	0.114656352	0.482844153	0.517155847	0	1	50	4	0
52	0.243873755	0.756126245	0.846879649	0.153120351	0.955916913	0.044083087	1	1	80	13	1
53	0.900128039	0.099871961	0.87970469	0.12029531	0.937840025	0.062159975	0	1	58	0	0
54	0.577286926	0.422713074	0.332100622	0.667899378	0.788700555	0.211299445	0	1	57	5	1
55	0.013735372	0.986264628	0.394173914	0.605826086	0.966026118	0.033973882	1	1	52	23	2
56	0.01194787	0.98805213	0.597594003	0.402405997	0.745875953	0.254124047	1	0	84	22	2
57	0.777427492	0.222572508	0.771594702	0.228405298	0.816026704	0.183973296	0	1	67	5	0
58	0.693282438	0.306717562	0.829916276	0.170083724	0.552852733	0.447147267	0	1	68	3	1
59	0.365659299	0.634340701	0.140330642	0.859669358	0.656679346	0.343320654	0	1	52	9	1
60	0.838549267	0.161450733	0.850526018	0.149473982	0.931920345	0.068079655	0	0	66	0	0
61	0.87555416	0.12444584	0.573852196	0.426147804	0.647969844	0.352030156	0	1	53	1	0
62	0.832687929	0.167312071	0.805955167	0.194044833	0.812037702	0.187962298	1	0	85	1	0
63	0.797475578	0.202524422	0.580151005	0.419848995	0.490237161	0.509762839	1	1	61	0	1
64	0.272399291	0.727600709	0.827516051	0.172483949	0.42687144	0.57312856	0	0	74	9	1
65	0.444616499	0.555383501	0.517332151	0.482667849	0.454643517	0.545356483	0	0	67	5	1
66	0.817913467	0.182086533	0.830966279	0.169033721	0.909741499	0.090258501	0	0	49	0	0
67	0.84312127	0.15687873	0.88004419	0.11995581	0.964795367	0.035204633	0	0	70	0	0
68	0.748832017	0.251167983	0.693682923	0.306317077	0.789098075	0.210901925	0	0	73	3	0
69	0.800795003	0.199204997	0.866269576	0.133730424	0.898973676	0.101026324	0	0	60	1	0
70	0.886295684	0.113704316	0.949290359	0.050709641	0.871898324	0.128101676	0	1	41	0	0
71	0.65965794	0.34034206	0.94553611	0.05446389	0.510451499	0.489548501	0	1	50	3	1
72	0.826649073	0.173350927	0.960202075	0.039797925	0.984994749	0.015005251	0	0	56	0	0
73	0.827869604	0.172130396	0.904109876	0.095890124	0.980765815	0.019234185	0	0	57	0	0
74	0.564666121	0.435333879	0.482477122	0.517522878	0.006397242	0.993602758	1	1	71	10	0
75	0.913123846	0.086876154	0.902331498	0.097668502	0.897140727	0.102859273	0	1	76	0	0
76	0.307523632	0.692476368	0.155671678	0.844328322	0.270090213	0.729909787	1	0	46	7	1
77	0.829083318	0.170916682	0.741917285	0.258082715	0.838018736	0.161981264	0	0	58	0	0
78	0.854090272	0.145909728	0.53231329	0.46768671	0.970107779	0.029892221	0	0	80	0	0
79	0.783945314	0.216054686	0.33428611	0.66571389	0.217467128	0.782532872	1	0	72	2	0
80	0.908262333	0.091737667	0.97395776	0.02604224	0.894946143	0.105053857	0	1	69	0	0
81	0.747216428	0.252783572	0.629403496	0.370596504	0.905606433	0.094393567	0	0	48	2	0
82	0.513864808	0.486135192	0.823718516	0.176281484	0.722778928	0.277221072	1	1	75	7	1
83	0.825421712	0.174578288	0.689509391	0.310490609	0.430487413	0.569512587	0	0	55	0	0
84	0.086844771	0.913155229	0.265241282	0.734758718	0.055394228	0.944605772	1	1	57	18	1
85	0.066654995	0.933345005	0.504746286	0.495253714	0.485004086	0.514995914	1	0	48	16	1
86	0.78248998	0.21751002	0.846789755	0.153210245	0.977703433	0.022296567	0	0	47	1	0
87	0.637124442	0.362875558	0.608449372	0.391550628	0.058002392	0.941997608	1	0	59	5	0
88	0.160187818	0.839812182	0.460015	0.539985	0.154185814	0.845814186	1	0	71	8	2
89	0.903902098	0.096097902	0.566728056	0.433271944	0.741740855	0.258259145	0	1	63	0	0
90	0.821130036	0.178869964	0.706502919	0.293497081	0.73331269	0.26668731	0	1	75	4	0
91	0.722267076	0.277732924	0.2999723	0.7000277	0.827349489	0.172650511	1	0	57	3	0
92	0.546729591	0.453270409	0.766089868	0.233910132	0.45458936	0.54541064	0	0	67	3	1
93	0.571910567	0.428089433	0.366629883	0.633370117	0.767642525	0.232357475	1	0	75	7	0
94	0.915135109	0.084864891	0.939186467	0.060813533	0.907116444	0.092883556	0	1	79	0	0
95	0.884565925	0.115434075	0.501368866	0.498631134	0.84925681	0.15074319	0	1	63	1	0
96	0.488324225	0.511675775	0.625497059	0.374502941	0.645168064	0.354831936	1	1	67	3	2
97	0.806960278	0.193039722	0.837591601	0.162408399	0.651031092	0.348968908	1	1	68	0	1
98	0.600968886	0.399031114	0.29127169	0.70872831	0.283422886	0.716577114	0	0	69	2	1
99	0.838549267	0.161450733	0.962410774	0.037589226	0.770229767	0.229770233	0	0	66	0	0
100	0.314853045	0.685146955	0.71287779	0.28712221	0.767166937	0.232833063	0	0	74	8	1
101	0.404053602	0.595946398	0.39826045	0.60173955	0.15565706	0.84434294	1	1	71	9	1
102	0.773011039	0.226988961	0.553402769	0.446597231	0.883335383	0.116664617	0	1	44	0	1
103	0.900128039	0.099871961	0.212943404	0.787056596	0.777388374	0.222611626	0	1	58	0	0
104	0.835687584	0.164312416	0.750161291	0.249838709	0.670363312	0.329636688	0	1	63	3	0
105	0.776624402	0.223375598	0.574933722	0.425066278	0.864352324	0.135647676	0	0	67	2	0
106	0.705782881	0.294217119	0.793373042	0.206626958	0.898441081	0.101558919	0	1	71	7	0
107	0.830290229	0.169709771	0.760915463	0.239084537	0.681113722	0.318886278	0	0	59	0	0
108	0.891358757	0.108641243	0.998529309	0.001470691	0.956676798	0.043323202	0	1	47	0	0
109	0.882810186	0.117189814	0.56723594	0.43276406	0.478530339	0.521469661	0	1	61	1	0
110	0.809607321	0.190392679	0.991926233	0.008073767	0.976697186	0.023302814	0	1	70	0	1
111	0.682211855	0.317788145	0.783287118	0.216712882	0.834903475	0.165096525	0	1	58	7	0
112	0.400884859	0.599115141	0.543820591	0.456179409	0.656402325	0.343597675	1	0	70	6	1
113	0.511730934	0.488269066	0.788448197	0.211551803	0.768434419	0.231565581	0	1	74	7	1
114	0.603015311	0.396984689	0.91555085	0.08444915	0.993121641	0.006878359	0	0	70	2	1
115	0.030762298	0.969237702	0.152710692	0.847289308	0.172199359	0.827800641	1	0	53	16	2
116	0.542493061	0.457506939	0.738930344	0.261069656	0.56176365	0.43823635	0	0	65	3	1
117	0.775999669	0.224000331	0.907768427	0.092231573	0.795948122	0.204051878	0	1	70	1	1
118	0.84648069	0.15351931	0.588224143	0.411775857	0.164311697	0.835688303	1	0	73	0	0
119	0.903157627	0.096842373	0.99099004	0.00900996	0.988580656	0.011419344	0	1	62	0	0
120	0.537279488	0.462720512	0.641171955	0.358828045	0.675469358	0.324530642	0	1	62	6	1
121	0.037808032	0.962191968	0.104891381	0.895108619	0.083103986	0.916896014	1	0	78	16	2
122	0.908971517	0.091028483	0.501143275	0.498856725	0.918254319	0.081745681	0	1	70	0	0
123	0.422759525	0.577240475	0.548494011	0.451505989	0.826945633	0.173054367	1	1	60	4	2
124	0.836223207	0.163776793	0.91844729	0.08155271	0.978327722	0.021672278	0	0	64	0	0
125	0.738376703	0.261623297	0.924766057	0.075233943	0.77003101	0.22996899	0	1	70	2	1
126	0.423645135	0.576354865	0.509870503	0.490129497	0.536871737	0.463128263	0	0	81	6	1
127	0.912443896	0.087556104	0.975785247	0.024214753	0.883242607	0.116757393	0	1	75	0	0
128	0.84648069	0.15351931	0.532543966	0.467456034	0.678093995	0.321906005	0	0	73	0	0
129	0.837389588	0.162610412	0.497564551	0.502435449	0.449484285	0.550515715	1	0	65	0	0
130	0.03025793	0.96974207	0.279844352	0.720155648	0.262436592	0.737563408	1	0	75	17	2
131	0.612265352	0.387734648	0.223820763	0.776179237	0.317529036	0.682470964	1	1	74	5	1
132	0.911069548	0.088930452	0.96408028	0.03591972	0.825459538	0.174540462	0	1	73	0	0
133	0.598918929	0.401081071	0.411975962	0.588024038	0.423874071	0.576125929	0	0	68	2	1
134	0.908971517	0.091028483	0.935808704	0.064191296	0.905695105	0.094304895	0	1	70	0	0
135	0.910375099	0.089624901	0.742689084	0.257310916	0.967031694	0.032968306	0	1	72	0	0
136	0.420676592	0.579323408	0.538423047	0.461576953	0.890330762	0.109669238	0	1	59	4	2
137	0.330862778	0.669137222	0.538045375	0.461954625	0.465191155	0.534808845	0	1	62	6	2
138	0.83569176	0.16430824	0.665331402	0.334668598	0.860190952	0.139809048	1	1	87	4	0
139	0.185805554	0.814194446	0.198931408	0.801068592	0.125849408	0.874150592	1	0	68	7	2
140	0.138521688	0.861478312	0.581493106	0.418506894	0.211490053	0.788509947	1	0	75	9	2
141	0.816637976	0.183362024	0.711825563	0.288174437	0.146442868	0.853557132	1	0	48	0	0
142	0.838549267	0.161450733	0.821212884	0.178787116	0.729687617	0.270312383	0	0	66	0	0
143	0.812774587	0.187225413	0.9841261	0.0158739	0.916493853	0.083506147	0	0	69	1	0
144	0.507531416	0.492468584	0.226754547	0.773245453	0.632106114	0.367893886	1	1	52	2	2
145	0.776624402	0.223375598	0.738554898	0.261445102	0.958609931	0.041390069	0	0	67	2	0
146	0.9061049	0.0938951	0.469922809	0.530077191	0.936116577	0.063883423	0	1	66	0	0
147	0.845367476	0.154632524	0.770620253	0.229379747	0.981171494	0.018828506	0	0	72	0	0
148	0.136032487	0.863967513	0.43585923	0.56414077	0.356748272	0.643251728	1	1	48	11	2
149	0.817913467	0.182086533	0.86801254	0.13198746	0.935595436	0.064404564	0	0	49	0	0
150	0.616378439	0.383621561	0.639566856	0.360433144	0.629472185	0.370527815	1	1	56	0	2
151	0.844247675	0.155752325	0.535894789	0.464105211	0.859207144	0.140792856	0	0	71	0	0
152	0.893815308	0.106184692	0.99346688	0.00653312	0.78139578	0.21860422	0	1	50	0	0
153	0.82418751	0.17581249	0.992225105	0.007774895	0.975004147	0.024995853	0	0	54	0	0
154	0.910375099	0.089624901	0.986184824	0.013815176	0.999318347	0.000681653	0	1	72	0	0
155	0.443728306	0.556271694	0.592864719	0.407135281	0.106971474	0.893028526	1	1	70	4	2
156	0.457296652	0.542703348	0.771666872	0.228333128	0.459820339	0.540179661	1	0	49	4	1
157	0.657744621	0.342255379	0.792519293	0.207480707	0.931006817	0.068993183	0	1	73	4	1
158	0.476427339	0.523572661	0.365455661	0.634544339	0.589966618	0.410033382	1	0	58	4	1
159	0.749697118	0.250302882	0.579911186	0.420088814	0.001375028	0.998624972	1	1	49	5	0
160	0.593792641	0.406207359	0.465219707	0.534780293	0.958488906	0.041511094	0	1	61	9	0
161	0.743296209	0.256703791	0.994323363	0.005676637	0.99218937	0.00781063	0	1	73	2	1
162	0.730043431	0.269956569	0.246586725	0.753413275	0.703880336	0.296119664	1	1	65	2	1
163	0.844247675	0.155752325	0.918832429	0.081167571	0.957473441	0.042526559	0	0	71	0	0
164	0.400951583	0.599048417	0.325978439	0.674021561	0.376055645	0.623944355	1	0	50	1	2
165	0.078101719	0.921898281	0.713679061	0.286320939	0.341122147	0.658877853	1	0	68	16	1
166	0.665393634	0.334606366	0.806107661	0.193892339	0.832204824	0.167795176	0	1	77	4	1
167	0.853599052	0.146400948	0.806142809	0.193857191	0.279732214	0.720267786	0	1	55	2	0
168	0.636292273	0.363707727	0.825250042	0.174749958	0.587549941	0.412450059	0	1	62	4	1
169	0.112834617	0.887165383	0.443628132	0.556371868	0.018779335	0.981220665	1	1	71	13	2
170	0.077232172	0.922767828	0.37563471	0.62436529	0.068883824	0.931116176	1	1	70	15	2
171	0.109840943	0.890159057	0.476235587	0.523764413	0.165058297	0.834941703	1	0	68	10	2
172	0.908971517	0.091028483	0.999302803	0.000697197	0.682016709	0.317983291	0	1	70	0	0
173	0.736723406	0.263276594	0.352348544	0.647651456	0.267984339	0.732015661	1	1	69	2	1
174	0.009591396	0.990408604	0.177651716	0.822348284	0.071892547	0.928107453	1	0	58	22	2
175	0.519098476	0.480901524	0.925369169	0.074630831	0.347654326	0.652345674	0	0	54	3	1
176	0.722267076	0.277732924	0.552565366	0.447434634	0.204791146	0.795208854	1	0	57	3	0
177	0.851455254	0.148544746	0.289387586	0.710612414	0.932422793	0.067577207	0	1	77	3	0
178	0.901653226	0.098346774	0.683771464	0.316228536	0.842247168	0.157752832	0	1	60	0	0
